# Supplementary material for: CRISPR-Cas12a for Highly Efficient and Marker-Free Targeted Integration in Human Pluripotent Stem Cells
Source: Int J Mol Sci. 2024 Jan 12;25(2):985. doi: 10.3390/ijms25020985 (PMC10816062; doi:10.3390/ijms25020985)
Supplement: Supplementary file 1 [file ijms-25-00985-s001.zip]

Archive with 1 entries (1 files):
- ijms-2792217-supplementary.pdf
